# Supplementary material for: The Reticulon-4 3-bp Deletion/Insertion Polymorphism Is Associated with Structural mRNA Changes and the Risk of Breast Cancer: A Population-Based Case–Control Study with Bioinformatics Analysis
Source: Life (Basel). 2023 Jul 12;13(7):1549. doi: 10.3390/life13071549 (PMC10381770; doi:10.3390/life13071549)
Supplement: Supplementary file 1 [file life-13-01549-s001.zip]

Archive with 3 entries (3 files):
- supplementary figure S1.pdf
- Supplementary file S1 - string_MCL_clusters.tsv
- Supplementary file S2 - enriched pathways.xlsx
